# Supplementary material for: Insights into Molecular Profiles, Resistance Patterns, and Virulence Traits of Staphylococci from Companion Dogs in Angola
Source: Animals (Basel). 2025 Apr 4;15(7):1043. doi: 10.3390/ani15071043 (PMC11987833; doi:10.3390/ani15071043)
Supplement: Supplementary file 1 [file animals-15-01043-s001.zip]

Archive with 1 entries (1 files):
- animals-3502949-supplementary.pdf
